# Supplementary material for: The Trilineage Coexistence Observed During the Differentiation of Porcine EPSCs
Source: Cells. 2026 May 21;15(10):954. doi: 10.3390/cells15100954 (PMC13204623; doi:10.3390/cells15100954)
Supplement: Supplementary file 1 [file cells-15-00954-s001.zip]

Archive with 2 entries (2 files):
- Supplemental Tables.pdf
- Supplemental Figures.pdf
